# Supplementary material for: Rapid Construction of a Chloromethyl-Substituted Duocarmycin-like Prodrug
Source: Molecules. 2023 Jun 16;28(12):4818. doi: 10.3390/molecules28124818 (PMC10304315; doi:10.3390/molecules28124818)
Supplement: Supplementary file 1 [file molecules-28-04818-s001.zip]

Archive with 1 entries (1 files):
- molecules-2443998-supplementary.pdf
